# Supplementary material for: Subacute Inhalation Exposure of Mice to Ozone Induces Damage to Various Organs
Source: Toxics. 2025 May 31;13(6):468. doi: 10.3390/toxics13060468 (PMC12197127; doi:10.3390/toxics13060468)
Supplement: Supplementary file 1 [file toxics-13-00468-s001.zip]

Archive with 1 entries (1 files):
- toxics-3621941-supplementary.pdf
